# Supplementary material for: Young plasma ameliorates aging-related acute brain injury after intracerebral hemorrhage
Source: Biosci Rep. 2019 May 17;39(5):BSR20190537. doi: 10.1042/BSR20190537 (PMC6522807; doi:10.1042/BSR20190537)
Supplement: Supplementary file 1 [file bsr20190537_Supp1.xlsx]

## Sheet: Sheet1
Protein accession	Protein name	Protein description
A0A024R6I7	SERPINA1	Alpha-1-antitrypsin OS=Homo sapiens GN=SERPINA1
A0A075B6H9	IGLV4-69	Immunoglobulin lambda variable 4-69 OS=Homo sapiens GN=IGLV4-69
A0A075B6I0	IGLV8-61	Immunoglobulin lambda variable 8-61 OS=Homo sapiens GN=IGLV8-61
A0A075B6I1	IGLV4-60	Immunoglobulin lambda variable 4-60 OS=Homo sapiens GN=IGLV4-60
A0A075B6I9	IGLV7-46	Immunoglobulin lambda variable 7-46 OS=Homo sapiens GN=IGLV7-46
A0A075B6J9	IGLV2-18	Immunoglobulin lambda variable 2-18 OS=Homo sapiens GN=IGLV2-18
A0A075B6K0	IGLV3-16	Immunoglobulin lambda variable 3-16 OS=Homo sapiens GN=IGLV3-16
A0A075B6K4	IGLV3-10	Immunoglobulin lambda variable 3-10 OS=Homo sapiens GN=IGLV3-10
A0A075B6K5	IGLV3-9	HCG2043239 (Fragment) OS=Homo sapiens GN=IGLV3-9
A0A075B6Q5	IGHV3-64	Immunoglobulin heavy variable 3-64 OS=Homo sapiens GN=IGHV3-64
A0A075B6S5	IGKV1-27	Immunoglobulin kappa variable 1-27 OS=Homo sapiens GN=IGKV1-27
A0A075B6S6	IGKV2D-30	Immunoglobulin kappa variable 2D-30 OS=Homo sapiens GN=IGKV2D-30
A0A075B727	PECAM1	Platelet endothelial cell adhesion molecule (Fragment) OS=Homo sapiens GN=PECAM1
A0A075B7B8	IGHV3OR16-12	Immunoglobulin heavy variable 3/OR16-12 (non-functional) (Fragment) OS=Homo sapiens GN=IGHV3OR16-12
A0A075B7D0	IGHV1OR15-1	Immunoglobulin heavy variable 1/OR15-1 (non-functional) (Fragment) OS=Homo sapiens GN=IGHV1OR15-1
A0A075B7D4	IGKV1OR2-108	Immunoglobulin kappa variable 1/OR2-108 (non-functional) (Fragment) OS=Homo sapiens GN=IGKV1OR2-108
A0A075B7D8	IGHV3OR15-7	Immunoglobulin heavy variable 3/OR15-7 (pseudogene) (Fragment) OS=Homo sapiens GN=IGHV3OR15-7
A0A075B7E8	IGHV3OR16-13	Immunoglobulin heavy variable 3/OR16-13 (non-functional) (Fragment) OS=Homo sapiens GN=IGHV3OR16-13
A0A075B7F0	IGHV3OR16-10	Immunoglobulin heavy variable 3/OR16-10 (non-functional) (Fragment) OS=Homo sapiens GN=IGHV3OR16-10
A0A087WSY4	IGHV4-30-2	Immunoglobulin heavy variable 4-30-2 OS=Homo sapiens GN=IGHV4-30-2
A0A087WSY5	CPB2	Carboxypeptidase B2 OS=Homo sapiens GN=CPB2
A0A087WSY6	IGKV3D-15	Immunoglobulin kappa variable 3D-15 OS=Homo sapiens GN=IGKV3D-15
A0A087WTA8	COL1A2	Collagen alpha-2(I) chain OS=Homo sapiens GN=COL1A2
A0A087WTK0	PTPRJ	Receptor-type tyrosine-protein phosphatase eta OS=Homo sapiens GN=PTPRJ
A0A087WUE5	CCL16	C-C motif chemokine (Fragment) OS=Homo sapiens GN=CCL16
A0A087WUL2	PSMB3	Proteasome subunit beta type-3 (Fragment) OS=Homo sapiens GN=PSMB3
A0A087WW43	ITIH3	Inter-alpha-trypsin inhibitor heavy chain H3 OS=Homo sapiens GN=ITIH3
A0A087WW49	---	Uncharacterized protein (Fragment) OS=Homo sapiens
A0A087WW74	SASH1	SAM and SH3 domain-containing protein 1 OS=Homo sapiens GN=SASH1
A0A087WWD4	NCAM1	Neural cell adhesion molecule 1 OS=Homo sapiens GN=NCAM1
A0A087WWU8	TPM3	Tropomyosin alpha-3 chain OS=Homo sapiens GN=TPM3
A0A087WXI2	FCGBP	IgGFc-binding protein OS=Homo sapiens GN=FCGBP
A0A087WXV4	HNF4A	Hepatocyte nuclear factor 4-alpha OS=Homo sapiens GN=HNF4A
A0A087WYF1	LAMA2	Laminin subunit alpha-2 OS=Homo sapiens GN=LAMA2
A0A087WYF5	PRH1	Salivary acidic proline-rich phosphoprotein 1/2 (Fragment) OS=Homo sapiens GN=PRH1
A0A087WYJ9	IGHM	Immunoglobulin heavy constant mu OS=Homo sapiens GN=IGHM
A0A087WYS1	UGP2	UTP--glucose-1-phosphate uridylyltransferase OS=Homo sapiens GN=UGP2
A0A087WZQ5	MERTK	Tyrosine-protein kinase Mer OS=Homo sapiens GN=MERTK
A0A087WZR4	FCGR3B	Low affinity immunoglobulin gamma Fc region receptor III-B OS=Homo sapiens GN=FCGR3B
A0A087X054	HYOU1	Hypoxia up-regulated protein 1 OS=Homo sapiens GN=HYOU1
A0A087X089	CCL14	C-C motif chemokine OS=Homo sapiens GN=CCL14
A0A087X0I3	ADA2	Adenosine deaminase 2 OS=Homo sapiens GN=ADA2
A0A087X0M8	CHL1	Neural cell adhesion molecule L1-like protein OS=Homo sapiens GN=CHL1
A0A087X0Q4	IGKV2-40	Immunoglobulin kappa variable 2-40 OS=Homo sapiens GN=IGKV2-40
A0A087X0S5	COL6A1	Collagen alpha-1(VI) chain OS=Homo sapiens GN=COL6A1
A0A087X0T8	CADM1	Cell adhesion molecule 1 OS=Homo sapiens GN=CADM1
A0A087X1J7	GPX3	Glutathione peroxidase OS=Homo sapiens GN=GPX3
A0A087X1L8	LOC102723996	Uncharacterized protein OS=Homo sapiens GN=LOC102723996
A0A087X232	C1S	Complement C1s subcomponent OS=Homo sapiens GN=C1S
A0A087X2B3	NRCAM	Neuronal cell adhesion molecule OS=Homo sapiens GN=NRCAM
A0A096LNX8	SCARF2	Scavenger receptor class F member 2 OS=Homo sapiens GN=SCARF2
A0A096LP69	CD99	CD99 antigen OS=Homo sapiens GN=CD99
A0A096LPE2	SAA2-SAA4	SAA2-SAA4 readthrough OS=Homo sapiens GN=SAA2-SAA4
A0A0A0MRA3	TTN	Titin OS=Homo sapiens GN=TTN
A0A0A0MRJ7	F5	Coagulation factor V OS=Homo sapiens GN=F5
A0A0A0MRQ5	PRDX1	Peroxiredoxin-1 OS=Homo sapiens GN=PRDX1
A0A0A0MRZ8	IGKV3D-11	Immunoglobulin kappa variable 3D-11 OS=Homo sapiens GN=IGKV3D-11
A0A0A0MS08	IGHG1	Immunoglobulin heavy constant gamma 1 (Fragment) OS=Homo sapiens GN=IGHG1
A0A0A0MS09	IGHD	Immunoglobulin heavy constant delta (Fragment) OS=Homo sapiens GN=IGHD
A0A0A0MS14	IGHV1-45	Immunoglobulin heavy variable 1-45 OS=Homo sapiens GN=IGHV1-45
A0A0A0MS15	IGHV3-49	Immunoglobulin heavy variable 3-49 OS=Homo sapiens GN=IGHV3-49
A0A0A0MSA9	PVR	Poliovirus receptor OS=Homo sapiens GN=PVR
A0A0A0MSI0	PRDX1	Peroxiredoxin-1 (Fragment) OS=Homo sapiens GN=PRDX1
A0A0A0MSN4	ACE	Angiotensin-converting enzyme OS=Homo sapiens GN=ACE
A0A0A0MSQ0	PLS3	Plastin-3 OS=Homo sapiens GN=PLS3
A0A0A0MSV6	C1QB	Complement C1q subcomponent subunit B (Fragment) OS=Homo sapiens GN=C1QB
A0A0A0MSY2	GTF2IRD2	General transcription factor II-I repeat domain-containing protein 2A OS=Homo sapiens GN=GTF2IRD2
A0A0A0MT36	IGKV6D-21	Immunoglobulin kappa variable 6D-21 OS=Homo sapiens GN=IGKV6D-21
A0A0A0MT60	FKBP15	Peptidylprolyl isomerase (Fragment) OS=Homo sapiens GN=FKBP15
A0A0B4J1R6	TKT	Transketolase OS=Homo sapiens GN=TKT
A0A0B4J1U3	IGLV1-36	Immunoglobulin lambda variable 1-36 OS=Homo sapiens GN=IGLV1-36
A0A0B4J1U7	IGHV6-1	Immunoglobulin heavy variable 6-1 OS=Homo sapiens GN=IGHV6-1
A0A0B4J1V0	IGHV3-15	Immunoglobulin heavy variable 3-15 OS=Homo sapiens GN=IGHV3-15
A0A0B4J1V2	IGHV2-26	Immunoglobulin heavy variable 2-26 OS=Homo sapiens GN=IGHV2-26
A0A0B4J1V6	IGHV3-73	Immunoglobulin heavy variable 3-73 OS=Homo sapiens GN=IGHV3-73
A0A0B4J1X5	IGHV3-74	Immunoglobulin heavy variable 3-74 OS=Homo sapiens GN=IGHV3-74
A0A0B4J1X8	IGHV3-43	Immunoglobulin heavy variable 3-43 OS=Homo sapiens GN=IGHV3-43
A0A0B4J1Y8	IGLV9-49	Immunoglobulin lambda variable 9-49 OS=Homo sapiens GN=IGLV9-49
A0A0B4J1Y9	IGHV3-72	Immunoglobulin heavy variable 3-72 OS=Homo sapiens GN=IGHV3-72
A0A0B4J231	IGLL5	Immunoglobulin lambda-like polypeptide 5 OS=Homo sapiens GN=IGLL5
A0A0B4J2B5	IGHV3OR16-9	Immunoglobulin heavy variable 3/OR16-9 (non-functional) (Fragment) OS=Homo sapiens GN=IGHV3OR16-9
A0A0C4DFP6	CRTAC1	Cartilage acidic protein 1 OS=Homo sapiens GN=CRTAC1
A0A0C4DFU1	SOD2	Superoxide dismutase OS=Homo sapiens GN=SOD2
A0A0C4DG56	SOD2	Superoxide dismutase OS=Homo sapiens GN=SOD2
A0A0C4DGB6	ALB	Serum albumin OS=Homo sapiens GN=ALB
A0A0C4DGF5	CR1L	Complement component receptor 1-like protein (Fragment) OS=Homo sapiens GN=CR1L
A0A0C4DGP4	PRKCSH	Glucosidase 2 subunit beta (Fragment) OS=Homo sapiens GN=PRKCSH
A0A0C4DGZ8	GP1BA	"Glycoprotein Ib (Platelet), alpha polypeptide OS=Homo sapiens GN=GP1BA"
A0A0C4DH21	CFHR4	Complement factor H-related protein 4 OS=Homo sapiens GN=CFHR4
A0A0C4DH24	IGKV6-21	Immunoglobulin kappa variable 6-21 OS=Homo sapiens GN=IGKV6-21
A0A0C4DH25	IGKV3D-20	Immunoglobulin kappa variable 3D-20 OS=Homo sapiens GN=IGKV3D-20
A0A0C4DH29	IGHV1-3	Immunoglobulin heavy variable 1-3 OS=Homo sapiens GN=IGHV1-3
A0A0C4DH31	IGHV1-18	Immunoglobulin heavy variable 1-18 OS=Homo sapiens GN=IGHV1-18
A0A0C4DH33	IGHV1-24	Immunoglobulin heavy variable 1-24 OS=Homo sapiens GN=IGHV1-24
A0A0C4DH34	IGHV4-28	Immunoglobulin heavy variable 4-28 OS=Homo sapiens GN=IGHV4-28
A0A0C4DH35	IGHV3-35	Immunoglobulin heavy variable 3-35 (non-functional) (Fragment) OS=Homo sapiens GN=IGHV3-35
A0A0C4DH36	IGHV3-38	Immunoglobulin heavy variable 3-38 (non-functional) (Fragment) OS=Homo sapiens GN=IGHV3-38
A0A0C4DH38	IGHV5-51	Immunoglobulin heavy variable 5-51 OS=Homo sapiens GN=IGHV5-51
A0A0C4DH43	IGHV2-70D	Immunoglobulin heavy variable 2-70D (Fragment) OS=Homo sapiens GN=IGHV2-70D
A0A0C4DH67	IGKV1-8	Immunoglobulin kappa variable 1-8 OS=Homo sapiens GN=IGKV1-8
A0A0C4DH68	IGKV2-24	Immunoglobulin kappa variable 2-24 OS=Homo sapiens GN=IGKV2-24
A0A0C4DH72	IGKV1-6	Immunoglobulin kappa variable 1-6 OS=Homo sapiens GN=IGKV1-6
A0A0G2JMB2	IGHA2	Immunoglobulin heavy constant alpha 2 (Fragment) OS=Homo sapiens GN=IGHA2
A0A0G2JMY9	LILRA3	Leukocyte immunoglobulin-like receptor subfamily A member 3 OS=Homo sapiens GN=LILRA3
A0A0G2JP44	CDHR5	Cadherin-related family member 5 OS=Homo sapiens GN=CDHR5
A0A0G2JPR0	C4A	Complement C4-A OS=Homo sapiens GN=C4A
A0A0G2JQJ0	IGKV1D-8	Immunoglobulin kappa variable 1D-8 (Fragment) OS=Homo sapiens GN=IGKV1D-8
A0A0G2JRQ6	---	Uncharacterized protein (Fragment) OS=Homo sapiens
A0A0G2JSC0	IGLV5-45	Immunoglobulin lambda variable 5-45 (Fragment) OS=Homo sapiens GN=IGLV5-45
A0A0J9YVU5	IGHV2-70	Immunoglobulin heavy variable 2-70 (Fragment) OS=Homo sapiens GN=IGHV2-70
A0A0J9YVY3	IGHV7-4-1	Immunoglobulin heavy variable 7-4-1 OS=Homo sapiens GN=IGHV7-4-1
A0A0J9YX35	IGHV3-64D	Immunoglobulin heavy variable 3-64D (Fragment) OS=Homo sapiens GN=IGHV3-64D
A0A0J9YXX1	IGHV5-10-1	Immunoglobulin heavy variable 5-10-1 OS=Homo sapiens GN=IGHV5-10-1
A0A0J9YY99	---	Uncharacterized protein (Fragment) OS=Homo sapiens
A0A0U1RQQ4	PROCR	Endothelial protein C receptor (Fragment) OS=Homo sapiens GN=PROCR
A0A0U1RQV5	---	Uncharacterized protein (Fragment) OS=Homo sapiens
A0A0U1RR20	PRG4	Proteoglycan 4 OS=Homo sapiens GN=PRG4
A0A0U1RRC4	PROCR	Endothelial protein C receptor (Fragment) OS=Homo sapiens GN=PROCR
A0A140T902	TNXB	Tenascin-X OS=Homo sapiens GN=TNXB
A0A140T9C0	TNXB	Tenascin-X OS=Homo sapiens GN=TNXB
A0A140TA77	PTPRC	Receptor-type tyrosine-protein phosphatase C (Fragment) OS=Homo sapiens GN=PTPRC
A0A182DWH7	SELENOP	Selenoprotein P (Fragment) OS=Homo sapiens GN=SELENOP
A0A1B0GV23	CTSD	Cathepsin D OS=Homo sapiens GN=CTSD
A0A1B0GV73	ARHGAP21	Rho GTPase-activating protein 21 OS=Homo sapiens GN=ARHGAP21
A0A1B0GVK0	FGL2	Fibroleukin OS=Homo sapiens GN=FGL2
A0A1B0GWA2	AGPS	Alkylglycerone-phosphate synthase (Fragment) OS=Homo sapiens GN=AGPS
A0A1W2PNZ9	JMJD1C	Probable JmjC domain-containing histone demethylation protein 2C OS=Homo sapiens GN=JMJD1C
A0A1W2PPI7	TRIM3	Tripartite motif-containing protein 3 OS=Homo sapiens GN=TRIM3
A0A1W2PQ80	IGLV10-54	Immunoglobulin lambda variable 10-54 OS=Homo sapiens GN=IGLV10-54
A0A1W2PQB1	FCGR3A	Fc of IgG low affinity IIIa receptor isoform 1 OS=Homo sapiens GN=FCGR3A
A0A1W2PQW2	CACNA1H	Voltage-dependent T-type calcium channel subunit alpha-1H OS=Homo sapiens GN=CACNA1H
A0A1W2PRZ0	HLA-C	"HLA class I histocompatibility antigen, Cw-6 alpha chain OS=Homo sapiens GN=HLA-C"
A0M8Q6	IGLC7	Immunoglobulin lambda constant 7 OS=Homo sapiens GN=IGLC7
A1L4H1	SSC5D	Soluble scavenger receptor cysteine-rich domain-containing protein SSC5D OS=Homo sapiens GN=SSC5D
A2NJV5	IGKV2-29	Immunoglobulin kappa variable 2-29 OS=Homo sapiens GN=IGKV2-29
A4QMS1	LOC441493	Hypothetical gene supported by BC067869 OS=Homo sapiens GN=LOC441493
A6NC48	BST1	ADP-ribosyl cyclase/cyclic ADP-ribose hydrolase 2 OS=Homo sapiens GN=BST1
A6XND1	IGFBP3	Insulin-like growth factor binding protein 3 isoform b OS=Homo sapiens GN=IGFBP3
A8K2U0	A2ML1	Alpha-2-macroglobulin-like protein 1 OS=Homo sapiens GN=A2ML1
A8MW49	FABP1	"Fatty acid-binding protein, liver OS=Homo sapiens GN=FABP1"
B0QYF8	MB	Myoglobin (Fragment) OS=Homo sapiens GN=MB
B0YIW2	APOC3	Apolipoprotein C-III OS=Homo sapiens GN=APOC3
B1AHL2	FBLN1	Fibulin-1 OS=Homo sapiens GN=FBLN1
B1AKG0	CFHR1	Complement factor H-related protein 1 OS=Homo sapiens GN=CFHR1
B1ALD9	POSTN	Periostin OS=Homo sapiens GN=POSTN
B1AP15	CD55	"CD55 antigen, decay accelerating factor for complement (Cromer blood group), isoform CRA_d OS=Homo sapiens GN=CD55"
B1B0D4	ADAMTSL2	ADAMTS-like protein 2 OS=Homo sapiens GN=ADAMTSL2
B4DLR2	FAP	Prolyl endopeptidase FAP OS=Homo sapiens GN=FAP
B4DPQ0	C1R	Complement C1r subcomponent OS=Homo sapiens GN=C1R
B4DYV8	ROBO4	Roundabout homolog 4 OS=Homo sapiens GN=ROBO4
B4E1Z4	---	"cDNA FLJ55673, highly similar to Complement factor B (EC 3.4.21.47) OS=Homo sapiens"
B5A958	FGFR1	Fibroblast growth factor receptor 1 OS=Homo sapiens GN=FGFR1
B7Z5J4	CPA4	Carboxypeptidase A4 OS=Homo sapiens GN=CPA4
B7ZBB8	PPP1R3G	Protein phosphatase 1 regulatory subunit 3G OS=Homo sapiens GN=PPP1R3G
B7ZKJ8	ITIH4	ITIH4 protein OS=Homo sapiens GN=ITIH4
C9IZ80	BZW1	Basic leucine zipper and W2 domain-containing protein 1 (Fragment) OS=Homo sapiens GN=BZW1
C9J0D1	H2AFV	Histone H2A OS=Homo sapiens GN=H2AFV
C9J0J0	CCDC126	Coiled-coil domain-containing protein 126 (Fragment) OS=Homo sapiens GN=CCDC126
C9J4Z3	RPL37A	60S ribosomal protein L37a OS=Homo sapiens GN=RPL37A
C9J8S2	RARRES2	Retinoic acid receptor responder protein 2 (Fragment) OS=Homo sapiens GN=RARRES2
C9JB55	TF	Serotransferrin (Fragment) OS=Homo sapiens GN=TF
C9JBB3	TFPI	Tissue factor pathway inhibitor (Fragment) OS=Homo sapiens GN=TFPI
C9JCK5	PSMA2	Proteasome endopeptidase complex OS=Homo sapiens GN=PSMA2
C9JDX0	KIAA1211L	Uncharacterized protein KIAA1211-like (Fragment) OS=Homo sapiens GN=KIAA1211L
C9JEE0	IGLL1	Immunoglobulin lambda-like polypeptide 1 (Fragment) OS=Homo sapiens GN=IGLL1
C9JEJ2	PCYT1A	Choline-phosphate cytidylyltransferase A OS=Homo sapiens GN=PCYT1A
C9JF17	APOD	Apolipoprotein D (Fragment) OS=Homo sapiens GN=APOD
C9JFR7	CYCS	Cytochrome c (Fragment) OS=Homo sapiens GN=CYCS
C9JIZ6	PSAP	Prosaposin OS=Homo sapiens GN=PSAP
C9JKK0	ZNF385B	Zinc finger protein 385B (Fragment) OS=Homo sapiens GN=ZNF385B
C9JMK5	PIK3IP1	Phosphoinositide-3-kinase-interacting protein 1 (Fragment) OS=Homo sapiens GN=PIK3IP1
C9JNV9	NCOR2	Nuclear receptor corepressor 2 (Fragment) OS=Homo sapiens GN=NCOR2
C9JPQ9	FGG	Fibrinogen gamma chain (Fragment) OS=Homo sapiens GN=FGG
C9JV77	AHSG	Alpha-2-HS-glycoprotein OS=Homo sapiens GN=AHSG
C9JVG0	TF	Serotransferrin (Fragment) OS=Homo sapiens GN=TF
C9JYY6	NRCAM	Neuronal cell adhesion molecule OS=Homo sapiens GN=NRCAM
D6R934	C1QB	Complement C1q subcomponent subunit B OS=Homo sapiens GN=C1QB
D6R9R8	IL6R	Interleukin-6 receptor subunit alpha (Fragment) OS=Homo sapiens GN=IL6R
D6RE86	CP	Ceruloplasmin (Fragment) OS=Homo sapiens GN=CP
D6RF20	GC	Vitamin D-binding protein (Fragment) OS=Homo sapiens GN=GC
D6RF35	GC	Vitamin D-binding protein OS=Homo sapiens GN=GC
D6RGW0	ERAP2	Endoplasmic reticulum aminopeptidase 2 (Fragment) OS=Homo sapiens GN=ERAP2
D6RIU4	LMAN2	Vesicular integral-membrane protein VIP36 (Fragment) OS=Homo sapiens GN=LMAN2
D6RIU5	SPINK1	Serine protease inhibitor Kazal-type 1 OS=Homo sapiens GN=SPINK1
E5RFE7	CA1	Carbonic anhydrase 1 (Fragment) OS=Homo sapiens GN=CA1
E5RH35	CPQ	Carboxypeptidase Q (Fragment) OS=Homo sapiens GN=CPQ
E5RJX4	PPP2CB	Serine/threonine-protein phosphatase 2A catalytic subunit beta isoform OS=Homo sapiens GN=PPP2CB
E5RJX9	GOT1L1	"Putative aspartate aminotransferase, cytoplasmic 2 (Fragment) OS=Homo sapiens GN=GOT1L1"
E7END6	PROC	Vitamin K-dependent protein C OS=Homo sapiens GN=PROC
E7EPS8	PTPRM	Receptor-type tyrosine-protein phosphatase mu OS=Homo sapiens GN=PTPRM
E7EQB2	LTF	Lactotransferrin (Fragment) OS=Homo sapiens GN=LTF
E7ES19	THBS4	Thrombospondin-4 OS=Homo sapiens GN=THBS4
E7ETH0	CFI	Complement factor I OS=Homo sapiens GN=CFI
E7EUF1	ENPP2	Ectonucleotide pyrophosphatase/phosphodiesterase family member 2 OS=Homo sapiens GN=ENPP2
E7EUL7	SSFA2	Sperm-specific antigen 2 OS=Homo sapiens GN=SSFA2
E7EUT5	GAPDH	Glyceraldehyde-3-phosphate dehydrogenase OS=Homo sapiens GN=GAPDH
E7EWF4	FGFR4	Fibroblast growth factor receptor 4 (Fragment) OS=Homo sapiens GN=FGFR4
E7EX60	NRP1	Neuropilin-1 OS=Homo sapiens GN=NRP1
E9PD35	FLT4	Vascular endothelial growth factor receptor 3 OS=Homo sapiens GN=FLT4
E9PEK4	CSF1R	Macrophage colony-stimulating factor 1 receptor OS=Homo sapiens GN=CSF1R
E9PGN7	SERPING1	Plasma protease C1 inhibitor OS=Homo sapiens GN=SERPING1
E9PHK0	CLEC3B	Tetranectin OS=Homo sapiens GN=CLEC3B
E9PK08	PPP6R3	Serine/threonine-protein phosphatase 6 regulatory subunit 3 (Fragment) OS=Homo sapiens GN=PPP6R3
E9PKE3	HSPA8	Heat shock cognate 71 kDa protein OS=Homo sapiens GN=HSPA8
E9PKQ7	CTSB	Cathepsin B (Fragment) OS=Homo sapiens GN=CTSB
E9PLY5	MACF1	"Microtubule-actin cross-linking factor 1, isoforms 1/2/3/5 (Fragment) OS=Homo sapiens GN=MACF1"
E9PN95	SCGB1A1	Uteroglobin OS=Homo sapiens GN=SCGB1A1
E9PNF7	PRCP	Lysosomal Pro-X carboxypeptidase (Fragment) OS=Homo sapiens GN=PRCP
E9PNW4	CD59	CD59 glycoprotein OS=Homo sapiens GN=CD59
E9PQ44	ASCC1	Activating signal cointegrator 1 complex subunit 1 OS=Homo sapiens GN=ASCC1
E9PQD6	SAA1	Serum amyloid A protein OS=Homo sapiens GN=SAA1
E9PR48	SIRT3	"NAD-dependent protein deacetylase sirtuin-3, mitochondrial (Fragment) OS=Homo sapiens GN=SIRT3"
F2Z337	MB	Myoglobin (Fragment) OS=Homo sapiens GN=MB
F2Z393	TALDO1	Transaldolase OS=Homo sapiens GN=TALDO1
F5GX11	PSMA1	Proteasome endopeptidase complex OS=Homo sapiens GN=PSMA1
F5GXQ8	SYNE1	Nesprin-1 OS=Homo sapiens GN=SYNE1
F5GYX3	SEMA7A	Semaphorin-7A OS=Homo sapiens GN=SEMA7A
F5GZS6	SLC3A2	4F2 cell-surface antigen heavy chain OS=Homo sapiens GN=SLC3A2
F5GZZ9	CD163	Scavenger receptor cysteine-rich type 1 protein M130 OS=Homo sapiens GN=CD163
F5H5G1	LSAMP	Limbic system-associated membrane protein OS=Homo sapiens GN=LSAMP
F5H6G8	MANSC1	MANSC domain-containing protein 1 (Fragment) OS=Homo sapiens GN=MANSC1
F5H7G2	RGMA	Repulsive guidance molecule A OS=Homo sapiens GN=RGMA
F5H7V9	TNC	Tenascin OS=Homo sapiens GN=TNC
F5H810	OLFM1	Noelin (Fragment) OS=Homo sapiens GN=OLFM1
F5H8B0	F7	Coagulation factor VII OS=Homo sapiens GN=F7
F8VTR5	NTM	Neurotrimin (Fragment) OS=Homo sapiens GN=NTM
F8VWH5	SCNN1D	Amiloride-sensitive sodium channel subunit delta OS=Homo sapiens GN=SCNN1D
F8VY43	ZNF385A	Zinc finger protein 385A (Fragment) OS=Homo sapiens GN=ZNF385A
F8VZY9	KRT18	"Keratin, type I cytoskeletal 18 OS=Homo sapiens GN=KRT18"
F8W079	ATP5B	"ATP synthase subunit beta, mitochondrial (Fragment) OS=Homo sapiens GN=ATP5B"
F8WBC1	LUC7L	Putative RNA-binding protein Luc7-like 1 OS=Homo sapiens GN=LUC7L
F8WBR5	CALM2	Calmodulin-2 OS=Homo sapiens GN=CALM2
F8WD41	PON3	Serum paraoxonase/lactonase 3 OS=Homo sapiens GN=PON3
F8WE04	HSPB1	Heat shock protein beta-1 OS=Homo sapiens GN=HSPB1
G3V0E5	TFRC	"Transferrin receptor (P90, CD71), isoform CRA_c OS=Homo sapiens GN=TFRC"
G3V1C5	IL18BP	"Interleukin 18 binding protein, isoform CRA_a OS=Homo sapiens GN=IL18BP"
G3V295	PSMA6	Proteasome subunit alpha type OS=Homo sapiens GN=PSMA6
G3V2Q8	ZNF219	Zinc finger protein 219 (Fragment) OS=Homo sapiens GN=ZNF219
G3V2V8	NPC2	Epididymal secretory protein E1 (Fragment) OS=Homo sapiens GN=NPC2
G3V2W1	SERPINA10	Protein Z-dependent protease inhibitor OS=Homo sapiens GN=SERPINA10
G3V2W9	EAPP	E2F-associated phosphoprotein (Fragment) OS=Homo sapiens GN=EAPP
G3V357	RNASE1	Ribonuclease pancreatic OS=Homo sapiens GN=RNASE1
G3V4R8	TTLL5	Tubulin polyglutamylase TTLL5 OS=Homo sapiens GN=TTLL5
G3XAI2	LAMB1	Laminin subunit beta-1 OS=Homo sapiens GN=LAMB1
G3XAK1	MST1	Hepatocyte growth factor-like protein OS=Homo sapiens GN=MST1
G3XAP6	COMP	Cartilage oligomeric matrix protein OS=Homo sapiens GN=COMP
G8JL96	PTPRS	Receptor-type tyrosine-protein phosphatase S OS=Homo sapiens GN=PTPRS
G8JLJ2	SOD2	Superoxide dismutase (Fragment) OS=Homo sapiens GN=SOD2
H0Y512	APMAP	Adipocyte plasma membrane-associated protein (Fragment) OS=Homo sapiens GN=APMAP
H0Y532	SELENBP1	Selenium-binding protein 1 (Fragment) OS=Homo sapiens GN=SELENBP1
H0Y5C3	L1CAM	Neural cell adhesion molecule L1 (Fragment) OS=Homo sapiens GN=L1CAM
H0Y5U1	AGRN	Agrin (Fragment) OS=Homo sapiens GN=AGRN
H0Y612	TRIM33	E3 ubiquitin-protein ligase TRIM33 (Fragment) OS=Homo sapiens GN=TRIM33
H0Y6Z7	PTPRF	Receptor-type tyrosine-protein phosphatase F (Fragment) OS=Homo sapiens GN=PTPRF
H0Y7D7	ATF6B	Cyclic AMP-dependent transcription factor ATF-6 beta (Fragment) OS=Homo sapiens GN=ATF6B
H0Y897	ABI3BP	Target of Nesh-SH3 (Fragment) OS=Homo sapiens GN=ABI3BP
H0Y9B6	HEXB	Beta-hexosaminidase subunit beta (Fragment) OS=Homo sapiens GN=HEXB
H0YAB0	LMNA	Prelamin-A/C (Fragment) OS=Homo sapiens GN=LMNA
H0YAC1	KLKB1	Plasma kallikrein (Fragment) OS=Homo sapiens GN=KLKB1
H0YAE9	---	Uncharacterized protein (Fragment) OS=Homo sapiens
H0YB13	STC2	Stanniocalcin-2 (Fragment) OS=Homo sapiens GN=STC2
H0YD13	CD44	CD44 antigen OS=Homo sapiens GN=CD44
H0YDW7	CD44	CD44 antigen (Fragment) OS=Homo sapiens GN=CD44
H0YGT0	FCGR2C	Low affinity immunoglobulin gamma Fc region receptor II-c OS=Homo sapiens GN=FCGR2C
H0YH81	ATP5B	ATP synthase subunit beta (Fragment) OS=Homo sapiens GN=ATP5B
H0YKS4	ANXA2	Annexin (Fragment) OS=Homo sapiens GN=ANXA2
H0YLB9	MAN2A2	Alpha-mannosidase (Fragment) OS=Homo sapiens GN=MAN2A2
H0YLF3	B2M	Beta-2-microglobulin (Fragment) OS=Homo sapiens GN=B2M
H0YLR7	LRRC28	Leucine-rich repeat-containing protein 28 OS=Homo sapiens GN=LRRC28
H0YLS6	PSMA4	Proteasome subunit alpha type OS=Homo sapiens GN=PSMA4
H0YMD0	ANXA2	Annexin (Fragment) OS=Homo sapiens GN=ANXA2
H3BLV0	CD55	Complement decay-accelerating factor (Fragment) OS=Homo sapiens GN=CD55
H3BMA1	MSLN	Mesothelin (Fragment) OS=Homo sapiens GN=MSLN
H3BPE8	FAM173A	Protein FAM173A OS=Homo sapiens GN=FAM173A
H3BQ34	PKM	Pyruvate kinase OS=Homo sapiens GN=PKM
H3BR66	MMP2	72 kDa type IV collagenase (Fragment) OS=Homo sapiens GN=MMP2
H3BS06	CCDC154	Coiled-coil domain-containing protein 154 (Fragment) OS=Homo sapiens GN=CCDC154
H3BTN5	PKM	Pyruvate kinase (Fragment) OS=Homo sapiens GN=PKM
H7BXV5	COL18A1	Collagen alpha-1(XVIII) chain (Fragment) OS=Homo sapiens GN=COL18A1
H7BY35	RYR2	Ryanodine receptor 2 OS=Homo sapiens GN=RYR2
H7BY64	ZNF511-PRAP1	ZNF511-PRAP1 readthrough (Fragment) OS=Homo sapiens GN=ZNF511-PRAP1
H7BYA1	WDFY4	WD repeat- and FYVE domain-containing protein 4 (Fragment) OS=Homo sapiens GN=WDFY4
H7BYD9	PAM	Peptidyl-glycine alpha-amidating monooxygenase (Fragment) OS=Homo sapiens GN=PAM
H7BYX6	NCAM1	Neural cell adhesion molecule 1 OS=Homo sapiens GN=NCAM1
H7C0L5	ITIH4	Inter-alpha-trypsin inhibitor heavy chain H4 (Fragment) OS=Homo sapiens GN=ITIH4
H7C0N0	ITIH1	Inter-alpha-trypsin inhibitor heavy chain H1 (Fragment) OS=Homo sapiens GN=ITIH1
H7C121	KIAA1109	Uncharacterized protein KIAA1109 (Fragment) OS=Homo sapiens GN=KIAA1109
H7C342	DDT	D-dopachrome decarboxylase (Fragment) OS=Homo sapiens GN=DDT
H7C457	COL18A1	Collagen alpha-1(XVIII) chain (Fragment) OS=Homo sapiens GN=COL18A1
H9KV31	NCAM2	Neural cell adhesion molecule 2 OS=Homo sapiens GN=NCAM2
I3L145	SHBG	Sex hormone-binding globulin OS=Homo sapiens GN=SHBG
I6L8B7	FABP5	"Fatty acid-binding protein, epidermal OS=Homo sapiens GN=FABP5"
J3KNB4	CAMP	Cathelicidin antimicrobial peptide OS=Homo sapiens GN=CAMP
J3KNP4	SEMA4B	Semaphorin-4B OS=Homo sapiens GN=SEMA4B
J3KP74	PRG4	Proteoglycan 4 (Fragment) OS=Homo sapiens GN=PRG4
J3KPA1	CRISP3	Cysteine-rich secretory protein 3 OS=Homo sapiens GN=CRISP3
J3KPS3	ALDOA	Fructose-bisphosphate aldolase OS=Homo sapiens GN=ALDOA
J3KQ45	TGOLN2	Trans-Golgi network integral membrane protein 2 OS=Homo sapiens GN=TGOLN2
J3KRG2	GSDMA	Gasdermin-A (Fragment) OS=Homo sapiens GN=GSDMA
J3KRP0	CNDP1	Beta-Ala-His dipeptidase OS=Homo sapiens GN=CNDP1
J3KSB4	PTP4A1	Protein tyrosine phosphatase type IVA 1 OS=Homo sapiens GN=PTP4A1
J3KSJ3	COX10	"Protoheme IX farnesyltransferase, mitochondrial OS=Homo sapiens GN=COX10"
J3KSL1	MED24	Mediator of RNA polymerase II transcription subunit 24 (Fragment) OS=Homo sapiens GN=MED24
J3KSU5	CCDC57	Coiled-coil domain-containing protein 57 (Fragment) OS=Homo sapiens GN=CCDC57
J3QQR8	ICAM2	Intercellular adhesion molecule 2 (Fragment) OS=Homo sapiens GN=ICAM2
J3QQX6	ICAM2	Intercellular adhesion molecule 2 (Fragment) OS=Homo sapiens GN=ICAM2
J3QSF7	MPO	Myeloperoxidase (Fragment) OS=Homo sapiens GN=MPO
J3QSU6	TNC	Tenascin OS=Homo sapiens GN=TNC
K4DIA0	ICOSLG	ICOS ligand OS=Homo sapiens GN=ICOSLG
K7EJB9	CALR	Calreticulin (Fragment) OS=Homo sapiens GN=CALR
K7EKL3	GRN	Granulins (Fragment) OS=Homo sapiens GN=GRN
K7EKR1	PRKAR1A	cAMP-dependent protein kinase type I-alpha regulatory subunit (Fragment) OS=Homo sapiens GN=PRKAR1A
K7EM90	ENO1	Alpha-enolase (Fragment) OS=Homo sapiens GN=ENO1
K7EMV3	H3F3B	Histone H3 OS=Homo sapiens GN=H3F3B
K7EPJ4	CILP2	Cartilage intermediate layer protein 2 OS=Homo sapiens GN=CILP2
K7EQ05	GRN	Granulins OS=Homo sapiens GN=GRN
K7ER74	APOC4-APOC2	APOC4-APOC2 readthrough (NMD candidate) OS=Homo sapiens GN=APOC4-APOC2
K7ERG9	CFD	Complement factor D OS=Homo sapiens GN=CFD
K7ERI9	APOC1	Apolipoprotein C-I (Fragment) OS=Homo sapiens GN=APOC1
K7ES02	BLMH	Bleomycin hydrolase (Fragment) OS=Homo sapiens GN=BLMH
K7ESE8	BLMH	Bleomycin hydrolase (Fragment) OS=Homo sapiens GN=BLMH
M0QXW7	KHSRP	Far upstream element-binding protein 2 (Fragment) OS=Homo sapiens GN=KHSRP
M0QZK8	---	Uncharacterized protein OS=Homo sapiens
M0R0E6	CGB2	Choriogonadotropin subunit beta variant 2 (Fragment) OS=Homo sapiens GN=CGB2
M0R1V7	UBA52	Ubiquitin-60S ribosomal protein L40 (Fragment) OS=Homo sapiens GN=UBA52
M0R2W8	PGLYRP2	N-acetylmuramoyl-L-alanine amidase (Fragment) OS=Homo sapiens GN=PGLYRP2
M0R3C9	NOTCH3	Neurogenic locus notch homolog protein 3 (Fragment) OS=Homo sapiens GN=NOTCH3
O00187	MASP2	Mannan-binding lectin serine protease 2 OS=Homo sapiens GN=MASP2
O00391	QSOX1	Sulfhydryl oxidase 1 OS=Homo sapiens GN=QSOX1
O00462	MANBA	Beta-mannosidase OS=Homo sapiens GN=MANBA
O00533	CHL1	Neural cell adhesion molecule L1-like protein OS=Homo sapiens GN=CHL1
O00592	PODXL	Podocalyxin OS=Homo sapiens GN=PODXL
O14498	ISLR	Immunoglobulin superfamily containing leucine-rich repeat protein OS=Homo sapiens GN=ISLR
O14791	APOL1	Apolipoprotein L1 OS=Homo sapiens GN=APOL1
O14793	MSTN	Growth/differentiation factor 8 OS=Homo sapiens GN=MSTN
O15020	SPTBN2	"Spectrin beta chain, non-erythrocytic 2 OS=Homo sapiens GN=SPTBN2"
O15031	PLXNB2	Plexin-B2 OS=Homo sapiens GN=PLXNB2
O15335	CHAD	Chondroadherin OS=Homo sapiens GN=CHAD
O15439	ABCC4	Multidrug resistance-associated protein 4 OS=Homo sapiens GN=ABCC4
O43505	B4GAT1	"Beta-1,4-glucuronyltransferase 1 OS=Homo sapiens GN=B4GAT1"
O43866	CD5L	CD5 antigen-like OS=Homo sapiens GN=CD5L
O43895	XPNPEP2	Xaa-Pro aminopeptidase 2 OS=Homo sapiens GN=XPNPEP2
O75223	GGCT	Gamma-glutamylcyclotransferase OS=Homo sapiens GN=GGCT
O75326	SEMA7A	Semaphorin-7A OS=Homo sapiens GN=SEMA7A
O75533	SF3B1	Splicing factor 3B subunit 1 OS=Homo sapiens GN=SF3B1
O75636	FCN3	Ficolin-3 OS=Homo sapiens GN=FCN3
O75882	ATRN	Attractin OS=Homo sapiens GN=ATRN
O94985	CLSTN1	Calsyntenin-1 OS=Homo sapiens GN=CLSTN1
O95274	LYPD3	Ly6/PLAUR domain-containing protein 3 OS=Homo sapiens GN=LYPD3
O95497	VNN1	Pantetheinase OS=Homo sapiens GN=VNN1
O95502	NPTXR	Neuronal pentraxin receptor OS=Homo sapiens GN=NPTXR
O95980	RECK	Reversion-inducing cysteine-rich protein with Kazal motifs OS=Homo sapiens GN=RECK
P00338	LDHA	L-lactate dehydrogenase A chain OS=Homo sapiens GN=LDHA
P00390	GSR	"Glutathione reductase, mitochondrial OS=Homo sapiens GN=GSR"
P00441	SOD1	Superoxide dismutase [Cu-Zn] OS=Homo sapiens GN=SOD1
P00450	CP	Ceruloplasmin OS=Homo sapiens GN=CP
P00488	F13A1	Coagulation factor XIII A chain OS=Homo sapiens GN=F13A1
P00491	PNP	Purine nucleoside phosphorylase OS=Homo sapiens GN=PNP
P00533	EGFR	Epidermal growth factor receptor OS=Homo sapiens GN=EGFR
P00558	PGK1	Phosphoglycerate kinase 1 OS=Homo sapiens GN=PGK1
P00734	F2	Prothrombin OS=Homo sapiens GN=F2
P00738	HP	Haptoglobin OS=Homo sapiens GN=HP
P00739	HPR	Haptoglobin-related protein OS=Homo sapiens GN=HPR
P00740	F9	Coagulation factor IX OS=Homo sapiens GN=F9
P00742	F10	Coagulation factor X OS=Homo sapiens GN=F10
P00747	PLG	Plasminogen OS=Homo sapiens GN=PLG
P00748	F12	Coagulation factor XII OS=Homo sapiens GN=F12
P00915	CA1	Carbonic anhydrase 1 OS=Homo sapiens GN=CA1
P00918	CA2	Carbonic anhydrase 2 OS=Homo sapiens GN=CA2
P00995	SPINK1	Serine protease inhibitor Kazal-type 1 OS=Homo sapiens GN=SPINK1
P01008	SERPINC1	Antithrombin-III OS=Homo sapiens GN=SERPINC1
P01009	SERPINA1	Alpha-1-antitrypsin OS=Homo sapiens GN=SERPINA1
P01011	SERPINA3	Alpha-1-antichymotrypsin OS=Homo sapiens GN=SERPINA3
P01019	AGT	Angiotensinogen OS=Homo sapiens GN=AGT
P01023	A2M	Alpha-2-macroglobulin OS=Homo sapiens GN=A2M
P01024	C3	Complement C3 OS=Homo sapiens GN=C3
P01031	C5	Complement C5 OS=Homo sapiens GN=C5
P01034	CST3	Cystatin-C OS=Homo sapiens GN=CST3
P01040	CSTA	Cystatin-A OS=Homo sapiens GN=CSTA
P01042	KNG1	Kininogen-1 OS=Homo sapiens GN=KNG1
P01344	IGF2	Insulin-like growth factor II OS=Homo sapiens GN=IGF2
P01591	JCHAIN	Immunoglobulin J chain OS=Homo sapiens GN=JCHAIN
P01594	IGKV1-33	Immunoglobulin kappa variable 1-33 OS=Homo sapiens GN=IGKV1-33
P01602	IGKV1-5	Immunoglobulin kappa variable 1-5 OS=Homo sapiens GN=IGKV1-5
P01619	IGKV3-20	Immunoglobulin kappa variable 3-20 OS=Homo sapiens GN=IGKV3-20
P01700	IGLV1-47	Immunoglobulin lambda variable 1-47 OS=Homo sapiens GN=IGLV1-47
P01701	IGLV1-51	Immunoglobulin lambda variable 1-51 OS=Homo sapiens GN=IGLV1-51
P01703	IGLV1-40	Immunoglobulin lambda variable 1-40 OS=Homo sapiens GN=IGLV1-40
P01704	IGLV2-14	Immunoglobulin lambda variable 2-14 OS=Homo sapiens GN=IGLV2-14
P01705	IGLV2-23	Immunoglobulin lambda variable 2-23 OS=Homo sapiens GN=IGLV2-23
P01706	IGLV2-11	Immunoglobulin lambda variable 2-11 OS=Homo sapiens GN=IGLV2-11
P01709	IGLV2-8	Immunoglobulin lambda variable 2-8 OS=Homo sapiens GN=IGLV2-8
P01714	IGLV3-19	Immunoglobulin lambda variable 3-19 OS=Homo sapiens GN=IGLV3-19
P01715	IGLV3-1	Immunoglobulin lambda variable 3-1 OS=Homo sapiens GN=IGLV3-1
P01717	IGLV3-25	Immunoglobulin lambda variable 3-25 OS=Homo sapiens GN=IGLV3-25
P01718	IGLV3-27	Immunoglobulin lambda variable 3-27 OS=Homo sapiens GN=IGLV3-27
P01721	IGLV6-57	Immunoglobulin lambda variable 6-57 OS=Homo sapiens GN=IGLV6-57
P01742	IGHV1-69	Immunoglobulin heavy variable 1-69 OS=Homo sapiens GN=IGHV1-69
P01743	IGHV1-46	Immunoglobulin heavy variable 1-46 OS=Homo sapiens GN=IGHV1-46
P01766	IGHV3-13	Immunoglobulin heavy variable 3-13 OS=Homo sapiens GN=IGHV3-13
P01780	IGHV3-7	Immunoglobulin heavy variable 3-7 OS=Homo sapiens GN=IGHV3-7
P01833	PIGR	Polymeric immunoglobulin receptor OS=Homo sapiens GN=PIGR
P01834	IGKC	Immunoglobulin kappa constant OS=Homo sapiens GN=IGKC
P01854	IGHE	Immunoglobulin heavy constant epsilon OS=Homo sapiens GN=IGHE
P01857	IGHG1	Immunoglobulin heavy constant gamma 1 OS=Homo sapiens GN=IGHG1
P01859	IGHG2	Immunoglobulin heavy constant gamma 2 OS=Homo sapiens GN=IGHG2
P01860	IGHG3	Immunoglobulin heavy constant gamma 3 OS=Homo sapiens GN=IGHG3
P01861	IGHG4	Immunoglobulin heavy constant gamma 4 OS=Homo sapiens GN=IGHG4
P01876	IGHA1	Immunoglobulin heavy constant alpha 1 OS=Homo sapiens GN=IGHA1
P01877	IGHA2	Immunoglobulin heavy constant alpha 2 OS=Homo sapiens GN=IGHA2
P02042	HBD	Hemoglobin subunit delta OS=Homo sapiens GN=HBD
P02452	COL1A1	Collagen alpha-1(I) chain OS=Homo sapiens GN=COL1A1
P02647	APOA1	Apolipoprotein A-I OS=Homo sapiens GN=APOA1
P02649	APOE	Apolipoprotein E OS=Homo sapiens GN=APOE
P02671	FGA	Fibrinogen alpha chain OS=Homo sapiens GN=FGA
P02675	FGB	Fibrinogen beta chain OS=Homo sapiens GN=FGB
P02679	FGG	Fibrinogen gamma chain OS=Homo sapiens GN=FGG
P02741	CRP	C-reactive protein OS=Homo sapiens GN=CRP
P02743	APCS	Serum amyloid P-component OS=Homo sapiens GN=APCS
P02745	C1QA	Complement C1q subcomponent subunit A OS=Homo sapiens GN=C1QA
P02747	C1QC	Complement C1q subcomponent subunit C OS=Homo sapiens GN=C1QC
P02748	C9	Complement component C9 OS=Homo sapiens GN=C9
P02749	APOH	Beta-2-glycoprotein 1 OS=Homo sapiens GN=APOH
P02750	LRG1	Leucine-rich alpha-2-glycoprotein OS=Homo sapiens GN=LRG1
P02751	FN1	Fibronectin OS=Homo sapiens GN=FN1
P02760	AMBP	Protein AMBP OS=Homo sapiens GN=AMBP
P02763	ORM1	Alpha-1-acid glycoprotein 1 OS=Homo sapiens GN=ORM1
P02765	AHSG	Alpha-2-HS-glycoprotein OS=Homo sapiens GN=AHSG
P02766	TTR	Transthyretin OS=Homo sapiens GN=TTR
P02774	GC	Vitamin D-binding protein OS=Homo sapiens GN=GC
P02775	PPBP	Platelet basic protein OS=Homo sapiens GN=PPBP
P02776	PF4	Platelet factor 4 OS=Homo sapiens GN=PF4
P02787	TF	Serotransferrin OS=Homo sapiens GN=TF
P02790	HPX	Hemopexin OS=Homo sapiens GN=HPX
P02792	FTL	Ferritin light chain OS=Homo sapiens GN=FTL
P03950	ANG	Angiogenin OS=Homo sapiens GN=ANG
P03951	F11	Coagulation factor XI OS=Homo sapiens GN=F11
P03973	SLPI	Antileukoproteinase OS=Homo sapiens GN=SLPI
P04003	C4BPA	C4b-binding protein alpha chain OS=Homo sapiens GN=C4BPA
P04004	VTN	Vitronectin OS=Homo sapiens GN=VTN
P04040	CAT	Catalase OS=Homo sapiens GN=CAT
P04066	FUCA1	Tissue alpha-L-fucosidase OS=Homo sapiens GN=FUCA1
P04075	ALDOA	Fructose-bisphosphate aldolase A OS=Homo sapiens GN=ALDOA
P04083	ANXA1	Annexin A1 OS=Homo sapiens GN=ANXA1
P04114	APOB	Apolipoprotein B-100 OS=Homo sapiens GN=APOB
P04180	LCAT	Phosphatidylcholine-sterol acyltransferase OS=Homo sapiens GN=LCAT
P04196	HRG	Histidine-rich glycoprotein OS=Homo sapiens GN=HRG
P04211	IGLV7-43	Immunoglobulin lambda variable 7-43 OS=Homo sapiens GN=IGLV7-43
P04217	A1BG	Alpha-1B-glycoprotein OS=Homo sapiens GN=A1BG
P04220	---	Ig mu heavy chain disease protein OS=Homo sapiens
P04259	KRT6B	"Keratin, type II cytoskeletal 6B OS=Homo sapiens GN=KRT6B"
P04264	KRT1	"Keratin, type II cytoskeletal 1 OS=Homo sapiens GN=KRT1"
P04275	VWF	von Willebrand factor OS=Homo sapiens GN=VWF
P04406	GAPDH	Glyceraldehyde-3-phosphate dehydrogenase OS=Homo sapiens GN=GAPDH
P04430	IGKV1-16	Immunoglobulin kappa variable 1-16 OS=Homo sapiens GN=IGKV1-16
P04432	IGKV1D-39	Immunoglobulin kappa variable 1D-39 OS=Homo sapiens GN=IGKV1D-39
P04746	AMY2A	Pancreatic alpha-amylase OS=Homo sapiens GN=AMY2A
P05062	ALDOB	Fructose-bisphosphate aldolase B OS=Homo sapiens GN=ALDOB
P05089	ARG1	Arginase-1 OS=Homo sapiens GN=ARG1
P05109	S100A8	Protein S100-A8 OS=Homo sapiens GN=S100A8
P05154	SERPINA5	Plasma serine protease inhibitor OS=Homo sapiens GN=SERPINA5
P05155	SERPING1	Plasma protease C1 inhibitor OS=Homo sapiens GN=SERPING1
P05160	F13B	Coagulation factor XIII B chain OS=Homo sapiens GN=F13B
P05164	MPO	Myeloperoxidase OS=Homo sapiens GN=MPO
P05186	ALPL	"Alkaline phosphatase, tissue-nonspecific isozyme OS=Homo sapiens GN=ALPL"
P05362	ICAM1	Intercellular adhesion molecule 1 OS=Homo sapiens GN=ICAM1
P05451	REG1A	Lithostathine-1-alpha OS=Homo sapiens GN=REG1A
P05452	CLEC3B	Tetranectin OS=Homo sapiens GN=CLEC3B
P05543	SERPINA7	Thyroxine-binding globulin OS=Homo sapiens GN=SERPINA7
P05546	SERPIND1	Heparin cofactor 2 OS=Homo sapiens GN=SERPIND1
P05556	ITGB1	Integrin beta-1 OS=Homo sapiens GN=ITGB1
P06276	BCHE	Cholinesterase OS=Homo sapiens GN=BCHE
P06310	IGKV2-30	Immunoglobulin kappa variable 2-30 OS=Homo sapiens GN=IGKV2-30
P06312	IGKV4-1	Immunoglobulin kappa variable 4-1 OS=Homo sapiens GN=IGKV4-1
P06396	GSN	Gelsolin OS=Homo sapiens GN=GSN
P06681	C2	Complement C2 OS=Homo sapiens GN=C2
P06702	S100A9	Protein S100-A9 OS=Homo sapiens GN=S100A9
P06727	APOA4	Apolipoprotein A-IV OS=Homo sapiens GN=APOA4
P06732	CKM	Creatine kinase M-type OS=Homo sapiens GN=CKM
P07195	LDHB	L-lactate dehydrogenase B chain OS=Homo sapiens GN=LDHB
P07225	PROS1	Vitamin K-dependent protein S OS=Homo sapiens GN=PROS1
P07237	P4HB	Protein disulfide-isomerase OS=Homo sapiens GN=P4HB
P07307	ASGR2	Asialoglycoprotein receptor 2 OS=Homo sapiens GN=ASGR2
P07355	ANXA2	Annexin A2 OS=Homo sapiens GN=ANXA2
P07357	C8A	Complement component C8 alpha chain OS=Homo sapiens GN=C8A
P07358	C8B	Complement component C8 beta chain OS=Homo sapiens GN=C8B
P07360	C8G	Complement component C8 gamma chain OS=Homo sapiens GN=C8G
P07737	PFN1	Profilin-1 OS=Homo sapiens GN=PFN1
P07858	CTSB	Cathepsin B OS=Homo sapiens GN=CTSB
P08185	SERPINA6	Corticosteroid-binding globulin OS=Homo sapiens GN=SERPINA6
P08237	PFKM	"ATP-dependent 6-phosphofructokinase, muscle type OS=Homo sapiens GN=PFKM"
P08238	HSP90AB1	Heat shock protein HSP 90-beta OS=Homo sapiens GN=HSP90AB1
P08253	MMP2	72 kDa type IV collagenase OS=Homo sapiens GN=MMP2
P08294	SOD3	Extracellular superoxide dismutase [Cu-Zn] OS=Homo sapiens GN=SOD3
P08493	MGP	Matrix Gla protein OS=Homo sapiens GN=MGP
P08519	LPA	Apolipoprotein(a) OS=Homo sapiens GN=LPA
P08571	CD14	Monocyte differentiation antigen CD14 OS=Homo sapiens GN=CD14
P08581	MET	Hepatocyte growth factor receptor OS=Homo sapiens GN=MET
P08603	CFH	Complement factor H OS=Homo sapiens GN=CFH
P08697	SERPINF2	Alpha-2-antiplasmin OS=Homo sapiens GN=SERPINF2
P09172	DBH	Dopamine beta-hydroxylase OS=Homo sapiens GN=DBH
P09467	FBP1	"Fructose-1,6-bisphosphatase 1 OS=Homo sapiens GN=FBP1"
P09871	C1S	Complement C1s subcomponent OS=Homo sapiens GN=C1S
P09960	LTA4H	Leukotriene A-4 hydrolase OS=Homo sapiens GN=LTA4H
P09972	ALDOC	Fructose-bisphosphate aldolase C OS=Homo sapiens GN=ALDOC
P0C0L4	C4A	Complement C4-A OS=Homo sapiens GN=C4A
P0DN26	PPIAL4F	Peptidyl-prolyl cis-trans isomerase A-like 4F OS=Homo sapiens GN=PPIAL4F
P0DOY3	IGLC3	Immunoglobulin lambda constant 3 OS=Homo sapiens GN=IGLC3
P0DP03	IGHV3-30-5	Immunoglobulin heavy variable 3-30-5 OS=Homo sapiens GN=IGHV3-30-5
P0DP04	IGHV3-43D	Immunoglobulin heavy variable 3-43D OS=Homo sapiens GN=IGHV3-43D
P0DP08	IGHV4-38-2	Immunoglobulin heavy variable 4-38-2 OS=Homo sapiens GN=IGHV4-38-2
P0DP09	IGKV1-13	Immunoglobulin kappa variable 1-13 OS=Homo sapiens GN=IGKV1-13
P10586	PTPRF	Receptor-type tyrosine-protein phosphatase F OS=Homo sapiens GN=PTPRF
P10599	TXN	Thioredoxin OS=Homo sapiens GN=TXN
P10643	C7	Complement component C7 OS=Homo sapiens GN=C7
P10721	KIT	Mast/stem cell growth factor receptor Kit OS=Homo sapiens GN=KIT
P10909	CLU	Clusterin OS=Homo sapiens GN=CLU
P11021	HSPA5	78 kDa glucose-regulated protein OS=Homo sapiens GN=HSPA5
P11226	MBL2	Mannose-binding protein C OS=Homo sapiens GN=MBL2
P11279	LAMP1	Lysosome-associated membrane glycoprotein 1 OS=Homo sapiens GN=LAMP1
P11362	FGFR1	Fibroblast growth factor receptor 1 OS=Homo sapiens GN=FGFR1
P11597	CETP	Cholesteryl ester transfer protein OS=Homo sapiens GN=CETP
P11717	IGF2R	Cation-independent mannose-6-phosphate receptor OS=Homo sapiens GN=IGF2R
P12110	COL6A2	Collagen alpha-2(VI) chain OS=Homo sapiens GN=COL6A2
P12111	COL6A3	Collagen alpha-3(VI) chain OS=Homo sapiens GN=COL6A3
P12273	PIP	Prolactin-inducible protein OS=Homo sapiens GN=PIP
P12318	FCGR2A	Low affinity immunoglobulin gamma Fc region receptor II-a OS=Homo sapiens GN=FCGR2A
P12955	PEPD	Xaa-Pro dipeptidase OS=Homo sapiens GN=PEPD
P13473	LAMP2	Lysosome-associated membrane glycoprotein 2 OS=Homo sapiens GN=LAMP2
P13671	C6	Complement component C6 OS=Homo sapiens GN=C6
P13688	CEACAM1	Carcinoembryonic antigen-related cell adhesion molecule 1 OS=Homo sapiens GN=CEACAM1
P13727	PRG2	Bone marrow proteoglycan OS=Homo sapiens GN=PRG2
P13746	HLA-A	"HLA class I histocompatibility antigen, A-11 alpha chain OS=Homo sapiens GN=HLA-A"
P13796	LCP1	Plastin-2 OS=Homo sapiens GN=LCP1
P14151	SELL	L-selectin OS=Homo sapiens GN=SELL
P14618	PKM	Pyruvate kinase PKM OS=Homo sapiens GN=PKM
P14625	HSP90B1	Endoplasmin OS=Homo sapiens GN=HSP90B1
P14923	JUP	Junction plakoglobin OS=Homo sapiens GN=JUP
P15144	ANPEP	Aminopeptidase N OS=Homo sapiens GN=ANPEP
P15169	CPN1	Carboxypeptidase N catalytic chain OS=Homo sapiens GN=CPN1
P15259	PGAM2	Phosphoglycerate mutase 2 OS=Homo sapiens GN=PGAM2
P15814	IGLL1	Immunoglobulin lambda-like polypeptide 1 OS=Homo sapiens GN=IGLL1
P15924	DSP	Desmoplakin OS=Homo sapiens GN=DSP
P16035	TIMP2	Metalloproteinase inhibitor 2 OS=Homo sapiens GN=TIMP2
P16930	FAH	Fumarylacetoacetase OS=Homo sapiens GN=FAH
P17066	HSPA6	Heat shock 70 kDa protein 6 OS=Homo sapiens GN=HSPA6
P17174	GOT1	"Aspartate aminotransferase, cytoplasmic OS=Homo sapiens GN=GOT1"
P17813	ENG	Endoglin OS=Homo sapiens GN=ENG
P17900	GM2A	Ganglioside GM2 activator OS=Homo sapiens GN=GM2A
P17931	LGALS3	Galectin-3 OS=Homo sapiens GN=LGALS3
P18065	IGFBP2	Insulin-like growth factor-binding protein 2 OS=Homo sapiens GN=IGFBP2
P18206	VCL	Vinculin OS=Homo sapiens GN=VCL
P18428	LBP	Lipopolysaccharide-binding protein OS=Homo sapiens GN=LBP
P19021	PAM	Peptidyl-glycine alpha-amidating monooxygenase OS=Homo sapiens GN=PAM
P19022	CDH2	Cadherin-2 OS=Homo sapiens GN=CDH2
P19320	VCAM1	Vascular cell adhesion protein 1 OS=Homo sapiens GN=VCAM1
P19652	ORM2	Alpha-1-acid glycoprotein 2 OS=Homo sapiens GN=ORM2
P19823	ITIH2	Inter-alpha-trypsin inhibitor heavy chain H2 OS=Homo sapiens GN=ITIH2
P19827	ITIH1	Inter-alpha-trypsin inhibitor heavy chain H1 OS=Homo sapiens GN=ITIH1
P19961	AMY2B	Alpha-amylase 2B OS=Homo sapiens GN=AMY2B
P20023	CR2	Complement receptor type 2 OS=Homo sapiens GN=CR2
P20061	TCN1	Transcobalamin-1 OS=Homo sapiens GN=TCN1
P20618	PSMB1	Proteasome subunit beta type-1 OS=Homo sapiens GN=PSMB1
P20742	PZP	Pregnancy zone protein OS=Homo sapiens GN=PZP
P20851	C4BPB	C4b-binding protein beta chain OS=Homo sapiens GN=C4BPB
P20933	AGA	N(4)-(beta-N-acetylglucosaminyl)-L-asparaginase OS=Homo sapiens GN=AGA
P22528	SPRR1B	Cornifin-B OS=Homo sapiens GN=SPRR1B
P22692	IGFBP4	Insulin-like growth factor-binding protein 4 OS=Homo sapiens GN=IGFBP4
P22735	TGM1	Protein-glutamine gamma-glutamyltransferase K OS=Homo sapiens GN=TGM1
P22792	CPN2	Carboxypeptidase N subunit 2 OS=Homo sapiens GN=CPN2
P22891	PROZ	Vitamin K-dependent protein Z OS=Homo sapiens GN=PROZ
P22897	MRC1	Macrophage mannose receptor 1 OS=Homo sapiens GN=MRC1
P23083	IGHV1-2	Immunoglobulin heavy variable 1-2 OS=Homo sapiens GN=IGHV1-2
P23141	CES1	Liver carboxylesterase 1 OS=Homo sapiens GN=CES1
P23142	FBLN1	Fibulin-1 OS=Homo sapiens GN=FBLN1
P23470	PTPRG	Receptor-type tyrosine-protein phosphatase gamma OS=Homo sapiens GN=PTPRG
P23471	PTPRZ1	Receptor-type tyrosine-protein phosphatase zeta OS=Homo sapiens GN=PTPRZ1
P24387	CRHBP	Corticotropin-releasing factor-binding protein OS=Homo sapiens GN=CRHBP
P24592	IGFBP6	Insulin-like growth factor-binding protein 6 OS=Homo sapiens GN=IGFBP6
P24593	IGFBP5	Insulin-like growth factor-binding protein 5 OS=Homo sapiens GN=IGFBP5
P25311	AZGP1	Zinc-alpha-2-glycoprotein OS=Homo sapiens GN=AZGP1
P25774	CTSS	Cathepsin S OS=Homo sapiens GN=CTSS
P25789	PSMA4	Proteasome subunit alpha type-4 OS=Homo sapiens GN=PSMA4
P26038	MSN	Moesin OS=Homo sapiens GN=MSN
P26992	CNTFR	Ciliary neurotrophic factor receptor subunit alpha OS=Homo sapiens GN=CNTFR
P27169	PON1	Serum paraoxonase/arylesterase 1 OS=Homo sapiens GN=PON1
P27487	DPP4	Dipeptidyl peptidase 4 OS=Homo sapiens GN=DPP4
P27797	CALR	Calreticulin OS=Homo sapiens GN=CALR
P27918	CFP	Properdin OS=Homo sapiens GN=CFP
P28072	PSMB6	Proteasome subunit beta type-6 OS=Homo sapiens GN=PSMB6
P28799	GRN	Granulins OS=Homo sapiens GN=GRN
P28906	CD34	Hematopoietic progenitor cell antigen CD34 OS=Homo sapiens GN=CD34
P29508	SERPINB3	Serpin B3 OS=Homo sapiens GN=SERPINB3
P29622	SERPINA4	Kallistatin OS=Homo sapiens GN=SERPINA4
P30043	BLVRB	Flavin reductase (NADPH) OS=Homo sapiens GN=BLVRB
P31025	LCN1	Lipocalin-1 OS=Homo sapiens GN=LCN1
P31151	S100A7	Protein S100-A7 OS=Homo sapiens GN=S100A7
P31944	CASP14	Caspase-14 OS=Homo sapiens GN=CASP14
P31949	S100A11	Protein S100-A11 OS=Homo sapiens GN=S100A11
P32004	L1CAM	Neural cell adhesion molecule L1 OS=Homo sapiens GN=L1CAM
P32119	PRDX2	Peroxiredoxin-2 OS=Homo sapiens GN=PRDX2
P32942	ICAM3	Intercellular adhesion molecule 3 OS=Homo sapiens GN=ICAM3
P33151	CDH5	Cadherin-5 OS=Homo sapiens GN=CDH5
P33908	MAN1A1	"Mannosyl-oligosaccharide 1,2-alpha-mannosidase IA OS=Homo sapiens GN=MAN1A1"
P34096	RNASE4	Ribonuclease 4 OS=Homo sapiens GN=RNASE4
P35443	THBS4	Thrombospondin-4 OS=Homo sapiens GN=THBS4
P35555	FBN1	Fibrillin-1 OS=Homo sapiens GN=FBN1
P35590	TIE1	Tyrosine-protein kinase receptor Tie-1 OS=Homo sapiens GN=TIE1
P35858	IGFALS	Insulin-like growth factor-binding protein complex acid labile subunit OS=Homo sapiens GN=IGFALS
P35908	KRT2	"Keratin, type II cytoskeletal 2 epidermal OS=Homo sapiens GN=KRT2"
P36222	CHI3L1	Chitinase-3-like protein 1 OS=Homo sapiens GN=CHI3L1
P36955	SERPINF1	Pigment epithelium-derived factor OS=Homo sapiens GN=SERPINF1
P37837	TALDO1	Transaldolase OS=Homo sapiens GN=TALDO1
P40189	IL6ST	Interleukin-6 receptor subunit beta OS=Homo sapiens GN=IL6ST
P41222	PTGDS	Prostaglandin-H2 D-isomerase OS=Homo sapiens GN=PTGDS
P42785	PRCP	Lysosomal Pro-X carboxypeptidase OS=Homo sapiens GN=PRCP
P43121	MCAM	Cell surface glycoprotein MUC18 OS=Homo sapiens GN=MCAM
P43251	BTD	Biotinidase OS=Homo sapiens GN=BTD
P43652	AFM	Afamin OS=Homo sapiens GN=AFM
P46531	NOTCH1	Neurogenic locus notch homolog protein 1 OS=Homo sapiens GN=NOTCH1
P47929	LGALS7	Galectin-7 OS=Homo sapiens GN=LGALS7
P48637	GSS	Glutathione synthetase OS=Homo sapiens GN=GSS
P48740	MASP1	Mannan-binding lectin serine protease 1 OS=Homo sapiens GN=MASP1
P48741	HSPA7	Putative heat shock 70 kDa protein 7 OS=Homo sapiens GN=HSPA7
P50479	PDLIM4	PDZ and LIM domain protein 4 OS=Homo sapiens GN=PDLIM4
P51884	LUM	Lumican OS=Homo sapiens GN=LUM
P54289	CACNA2D1	Voltage-dependent calcium channel subunit alpha-2/delta-1 OS=Homo sapiens GN=CACNA2D1
P54802	NAGLU	Alpha-N-acetylglucosaminidase OS=Homo sapiens GN=NAGLU
P55056	APOC4	Apolipoprotein C-IV OS=Homo sapiens GN=APOC4
P55058	PLTP	Phospholipid transfer protein OS=Homo sapiens GN=PLTP
P55103	INHBC	Inhibin beta C chain OS=Homo sapiens GN=INHBC
P55290	CDH13	Cadherin-13 OS=Homo sapiens GN=CDH13
P58166	INHBE	Inhibin beta E chain OS=Homo sapiens GN=INHBE
P59666	DEFA3	Neutrophil defensin 3 OS=Homo sapiens GN=DEFA3
P60174	TPI1	Triosephosphate isomerase OS=Homo sapiens GN=TPI1
P61009	SPCS3	Signal peptidase complex subunit 3 OS=Homo sapiens GN=SPCS3
P61626	LYZ	Lysozyme C OS=Homo sapiens GN=LYZ
P62328	TMSB4X	Thymosin beta-4 OS=Homo sapiens GN=TMSB4X
P62937	PPIA	Peptidyl-prolyl cis-trans isomerase A OS=Homo sapiens GN=PPIA
P63261	ACTG1	"Actin, cytoplasmic 2 OS=Homo sapiens GN=ACTG1"
P63267	ACTG2	"Actin, gamma-enteric smooth muscle OS=Homo sapiens GN=ACTG2"
P68871	HBB	Hemoglobin subunit beta OS=Homo sapiens GN=HBB
P69905	HBA1	Hemoglobin subunit alpha OS=Homo sapiens GN=HBA1
P78324	SIRPA	Tyrosine-protein phosphatase non-receptor type substrate 1 OS=Homo sapiens GN=SIRPA
P78417	GSTO1	Glutathione S-transferase omega-1 OS=Homo sapiens GN=GSTO1
P78552	IL13RA1	Interleukin-13 receptor subunit alpha-1 OS=Homo sapiens GN=IL13RA1
P78563	ADARB1	Double-stranded RNA-specific editase 1 OS=Homo sapiens GN=ADARB1
P80108	GPLD1	Phosphatidylinositol-glycan-specific phospholipase D OS=Homo sapiens GN=GPLD1
P80723	BASP1	Brain acid soluble protein 1 OS=Homo sapiens GN=BASP1
P80748	IGLV3-21	Immunoglobulin lambda variable 3-21 OS=Homo sapiens GN=IGLV3-21
P81605	DCD	Dermcidin OS=Homo sapiens GN=DCD
P98160	HSPG2	Basement membrane-specific heparan sulfate proteoglycan core protein OS=Homo sapiens GN=HSPG2
Q01459	CTBS	Di-N-acetylchitobiase OS=Homo sapiens GN=CTBS
Q02413	DSG1	Desmoglein-1 OS=Homo sapiens GN=DSG1
Q02487	DSC2	Desmocollin-2 OS=Homo sapiens GN=DSC2
Q02985	CFHR3	Complement factor H-related protein 3 OS=Homo sapiens GN=CFHR3
Q03591	CFHR1	Complement factor H-related protein 1 OS=Homo sapiens GN=CFHR1
Q04721	NOTCH2	Neurogenic locus notch homolog protein 2 OS=Homo sapiens GN=NOTCH2
Q04756	HGFAC	Hepatocyte growth factor activator OS=Homo sapiens GN=HGFAC
Q06033	ITIH3	Inter-alpha-trypsin inhibitor heavy chain H3 OS=Homo sapiens GN=ITIH3
Q06HB9	BNC2	Basonuclin 2 (Fragment) OS=Homo sapiens GN=BNC2
Q07075	ENPEP	Glutamyl aminopeptidase OS=Homo sapiens GN=ENPEP
Q07954	LRP1	Prolow-density lipoprotein receptor-related protein 1 OS=Homo sapiens GN=LRP1
Q08188	TGM3	Protein-glutamine gamma-glutamyltransferase E OS=Homo sapiens GN=TGM3
Q08380	LGALS3BP	Galectin-3-binding protein OS=Homo sapiens GN=LGALS3BP
Q08554	DSC1	Desmocollin-1 OS=Homo sapiens GN=DSC1
Q08830	FGL1	Fibrinogen-like protein 1 OS=Homo sapiens GN=FGL1
Q09666	AHNAK	Neuroblast differentiation-associated protein AHNAK OS=Homo sapiens GN=AHNAK
Q12805	EFEMP1	EGF-containing fibulin-like extracellular matrix protein 1 OS=Homo sapiens GN=EFEMP1
Q12841	FSTL1	Follistatin-related protein 1 OS=Homo sapiens GN=FSTL1
Q12860	CNTN1	Contactin-1 OS=Homo sapiens GN=CNTN1
Q13103	SPP2	Secreted phosphoprotein 24 OS=Homo sapiens GN=SPP2
Q13201	MMRN1	Multimerin-1 OS=Homo sapiens GN=MMRN1
Q13228	SELENBP1	Selenium-binding protein 1 OS=Homo sapiens GN=SELENBP1
Q13332	PTPRS	Receptor-type tyrosine-protein phosphatase S OS=Homo sapiens GN=PTPRS
Q13429	IGF-I	Insulin-like growth factor I (Fragment) OS=Homo sapiens GN=IGF-I
Q13508	ART3	Ecto-ADP-ribosyltransferase 3 OS=Homo sapiens GN=ART3
Q13740	ALCAM	CD166 antigen OS=Homo sapiens GN=ALCAM
Q13790	APOF	Apolipoprotein F OS=Homo sapiens GN=APOF
Q13835	PKP1	Plakophilin-1 OS=Homo sapiens GN=PKP1
Q13867	BLMH	Bleomycin hydrolase OS=Homo sapiens GN=BLMH
Q14118	DAG1	Dystroglycan OS=Homo sapiens GN=DAG1
Q14126	DSG2	Desmoglein-2 OS=Homo sapiens GN=DSG2
Q14515	SPARCL1	SPARC-like protein 1 OS=Homo sapiens GN=SPARCL1
Q14520	HABP2	Hyaluronan-binding protein 2 OS=Homo sapiens GN=HABP2
Q14624	ITIH4	Inter-alpha-trypsin inhibitor heavy chain H4 OS=Homo sapiens GN=ITIH4
Q14956	GPNMB	Transmembrane glycoprotein NMB OS=Homo sapiens GN=GPNMB
Q14993	COL19A1	Collagen alpha-1(XIX) chain OS=Homo sapiens GN=COL19A1
Q15113	PCOLCE	Procollagen C-endopeptidase enhancer 1 OS=Homo sapiens GN=PCOLCE
Q15223	NECTIN1	Nectin-1 OS=Homo sapiens GN=NECTIN1
Q15485	FCN2	Ficolin-2 OS=Homo sapiens GN=FCN2
Q15582	TGFBI	Transforming growth factor-beta-induced protein ig-h3 OS=Homo sapiens GN=TGFBI
Q15828	CST6	Cystatin-M OS=Homo sapiens GN=CST6
Q15848	ADIPOQ	Adiponectin OS=Homo sapiens GN=ADIPOQ
Q16270	IGFBP7	Insulin-like growth factor-binding protein 7 OS=Homo sapiens GN=IGFBP7
Q16394	EXT1	Exostosin-1 OS=Homo sapiens GN=EXT1
Q16610	ECM1	Extracellular matrix protein 1 OS=Homo sapiens GN=ECM1
Q16620	NTRK2	BDNF/NT-3 growth factors receptor OS=Homo sapiens GN=NTRK2
Q16706	MAN2A1	Alpha-mannosidase 2 OS=Homo sapiens GN=MAN2A1
Q16853	AOC3	Membrane primary amine oxidase OS=Homo sapiens GN=AOC3
Q2L6G8	CDSN	CDSN OS=Homo sapiens GN=CDSN
Q3BDU5	LMNA	Prelamin-A/C OS=Homo sapiens GN=LMNA
Q4AC94	C2CD3	C2 domain-containing protein 3 OS=Homo sapiens GN=C2CD3
Q4G0X9	CCDC40	Coiled-coil domain-containing protein 40 OS=Homo sapiens GN=CCDC40
Q53FA3	HSPA1L	HSPA1L (Fragment) OS=Homo sapiens GN=HSPA1L
Q5H9A7	TIMP1	Metalloproteinase inhibitor 1 OS=Homo sapiens GN=TIMP1
Q5JWQ4	NRP1	Neuropilin-1 OS=Homo sapiens GN=NRP1
Q5SR47	CR2	Complement receptor type 2 OS=Homo sapiens GN=CR2
Q5SRN7	HLA-A	"HLA class I histocompatibility antigen, A-3 alpha chain OS=Homo sapiens GN=HLA-A"
Q5SRP5	APOM	Apolipoprotein M OS=Homo sapiens GN=APOM
Q5T0I0	GSN	Gelsolin (Fragment) OS=Homo sapiens GN=GSN
Q5T123	SH3BGRL3	SH3 domain-binding glutamic acid-rich-like protein 3 OS=Homo sapiens GN=SH3BGRL3
Q5T3N1	ANXA1	Annexin (Fragment) OS=Homo sapiens GN=ANXA1
Q5T4F6	CRTAC1	Cartilage acidic protein 1 (Fragment) OS=Homo sapiens GN=CRTAC1
Q5T5P2	KIAA1217	Sickle tail protein homolog OS=Homo sapiens GN=KIAA1217
Q5T749	KPRP	Keratinocyte proline-rich protein OS=Homo sapiens GN=KPRP
Q5T8H6	CNTFR	Ciliary neurotrophic factor receptor subunit alpha (Fragment) OS=Homo sapiens GN=CNTFR
Q5TBF5	OGN	Mimecan (Fragment) OS=Homo sapiens GN=OGN
Q5TFQ8	SIRPB1	Signal-regulatory protein beta-1 isoform 3 OS=Homo sapiens GN=SIRPB1
Q5VVW5	SLC2A8	"Solute carrier family 2, facilitated glucose transporter member 8 OS=Homo sapiens GN=SLC2A8"
Q5VY30	RBP4	"Retinol binding protein 4, plasma, isoform CRA_b OS=Homo sapiens GN=RBP4"
Q5VY43	PEAR1	Platelet endothelial aggregation receptor 1 OS=Homo sapiens GN=PEAR1
Q5VZR0	GLIPR2	Golgi-associated plant pathogenesis-related protein 1 OS=Homo sapiens GN=GLIPR2
Q6EMK4	VASN	Vasorin OS=Homo sapiens GN=VASN
Q6GTS8	PM20D1	N-fatty-acyl-amino acid synthase/hydrolase PM20D1 OS=Homo sapiens GN=PM20D1
Q6PID9	ACAN	Aggrecan OS=Homo sapiens GN=ACAN
Q6UWP8	SBSN	Suprabasin OS=Homo sapiens GN=SBSN
Q6UX71	PLXDC2	Plexin domain-containing protein 2 OS=Homo sapiens GN=PLXDC2
Q6UXB8	PI16	Peptidase inhibitor 16 OS=Homo sapiens GN=PI16
Q6UY14	ADAMTSL4	ADAMTS-like protein 4 OS=Homo sapiens GN=ADAMTSL4
Q6YHK3	CD109	CD109 antigen OS=Homo sapiens GN=CD109
Q6ZMI3	GLDN	Gliomedin OS=Homo sapiens GN=GLDN
Q6ZRP7	QSOX2	Sulfhydryl oxidase 2 OS=Homo sapiens GN=QSOX2
Q6ZVX7	NCCRP1	F-box only protein 50 OS=Homo sapiens GN=NCCRP1
Q76LX8	ADAMTS13	A disintegrin and metalloproteinase with thrombospondin motifs 13 OS=Homo sapiens GN=ADAMTS13
Q7Z3B1	NEGR1	Neuronal growth regulator 1 OS=Homo sapiens GN=NEGR1
Q7Z4L5	TTC21B	Tetratricopeptide repeat protein 21B OS=Homo sapiens GN=TTC21B
Q7Z7M0	MEGF8	Multiple epidermal growth factor-like domains protein 8 OS=Homo sapiens GN=MEGF8
Q7Z7M8	B3GNT8	"UDP-GlcNAc:betaGal beta-1,3-N-acetylglucosaminyltransferase 8 OS=Homo sapiens GN=B3GNT8"
Q86SQ4	ADGRG6	Adhesion G-protein coupled receptor G6 OS=Homo sapiens GN=ADGRG6
Q86TY3	C14orf37	Uncharacterized protein C14orf37 OS=Homo sapiens GN=C14orf37
Q86U17	SERPINA11	Serpin A11 OS=Homo sapiens GN=SERPINA11
Q86UD1	OAF	Out at first protein homolog OS=Homo sapiens GN=OAF
Q86UN3	RTN4RL2	Reticulon-4 receptor-like 2 OS=Homo sapiens GN=RTN4RL2
Q8IU80	TMPRSS6	Transmembrane protease serine 6 OS=Homo sapiens GN=TMPRSS6
Q8IWV2	CNTN4	Contactin-4 OS=Homo sapiens GN=CNTN4
Q8IXL6	FAM20C	Extracellular serine/threonine protein kinase FAM20C OS=Homo sapiens GN=FAM20C
Q8IYE0	CCDC146	Coiled-coil domain-containing protein 146 OS=Homo sapiens GN=CCDC146
Q8IZF2	ADGRF5	Adhesion G protein-coupled receptor F5 OS=Homo sapiens GN=ADGRF5
Q8IZF6	ADGRG4	Adhesion G-protein coupled receptor G4 OS=Homo sapiens GN=ADGRG4
Q8N7X1	RBMXL3	"RNA-binding motif protein, X-linked-like-3 OS=Homo sapiens GN=RBMXL3"
Q8NBJ4	GOLM1	Golgi membrane protein 1 OS=Homo sapiens GN=GOLM1
Q8NBP7	PCSK9	Proprotein convertase subtilisin/kexin type 9 OS=Homo sapiens GN=PCSK9
Q8NCR6	SMRP1	Spermatid-specific manchette-related protein 1 OS=Homo sapiens GN=SMRP1
Q8NH02	OR2T29	Olfactory receptor 2T29 OS=Homo sapiens GN=OR2T29
Q8TDY8	IGDCC4	Immunoglobulin superfamily DCC subclass member 4 OS=Homo sapiens GN=IGDCC4
Q8TER0	SNED1	"Sushi, nidogen and EGF-like domain-containing protein 1 OS=Homo sapiens GN=SNED1"
Q8WVV4	POF1B	Protein POF1B OS=Homo sapiens GN=POF1B
Q8WWY7	WFDC12	WAP four-disulfide core domain protein 12 OS=Homo sapiens GN=WFDC12
Q8WWZ8	OIT3	Oncoprotein-induced transcript 3 protein OS=Homo sapiens GN=OIT3
Q8WXI7	MUC16	Mucin-16 OS=Homo sapiens GN=MUC16
Q8WZ75	ROBO4	Roundabout homolog 4 OS=Homo sapiens GN=ROBO4
Q92484	SMPDL3A	Acid sphingomyelinase-like phosphodiesterase 3a OS=Homo sapiens GN=SMPDL3A
Q92820	GGH	Gamma-glutamyl hydrolase OS=Homo sapiens GN=GGH
Q92859	NEO1	Neogenin OS=Homo sapiens GN=NEO1
Q92953	KCNB2	Potassium voltage-gated channel subfamily B member 2 OS=Homo sapiens GN=KCNB2
Q96A05	ATP6V1E2	V-type proton ATPase subunit E 2 OS=Homo sapiens GN=ATP6V1E2
Q96H15	TIMD4	T-cell immunoglobulin and mucin domain-containing protein 4 OS=Homo sapiens GN=TIMD4
Q96HD1	CRELD1	Cysteine-rich with EGF-like domain protein 1 OS=Homo sapiens GN=CRELD1
Q96JM2	ZNF462	Zinc finger protein 462 OS=Homo sapiens GN=ZNF462
Q96KG7	MEGF10	Multiple epidermal growth factor-like domains protein 10 OS=Homo sapiens GN=MEGF10
Q96KN2	CNDP1	Beta-Ala-His dipeptidase OS=Homo sapiens GN=CNDP1
Q96P63	SERPINB12	Serpin B12 OS=Homo sapiens GN=SERPINB12
Q96PD5	PGLYRP2	N-acetylmuramoyl-L-alanine amidase OS=Homo sapiens GN=PGLYRP2
Q96RD9	FCRL5	Fc receptor-like protein 5 OS=Homo sapiens GN=FCRL5
Q96S96	PEBP4	Phosphatidylethanolamine-binding protein 4 OS=Homo sapiens GN=PEBP4
Q99650	OSMR	Oncostatin-M-specific receptor subunit beta OS=Homo sapiens GN=OSMR
Q99784	OLFM1	Noelin OS=Homo sapiens GN=OLFM1
Q99941	ATF6B	Cyclic AMP-dependent transcription factor ATF-6 beta OS=Homo sapiens GN=ATF6B
Q99972	MYOC	Myocilin OS=Homo sapiens GN=MYOC
Q9BQI3	EIF2AK1	Eukaryotic translation initiation factor 2-alpha kinase 1 OS=Homo sapiens GN=EIF2AK1
Q9BS26	ERP44	Endoplasmic reticulum resident protein 44 OS=Homo sapiens GN=ERP44
Q9BSK2	SLC25A33	Solute carrier family 25 member 33 OS=Homo sapiens GN=SLC25A33
Q9BTY2	FUCA2	Plasma alpha-L-fucosidase OS=Homo sapiens GN=FUCA2
Q9BUB4	ADAT1	tRNA-specific adenosine deaminase 1 OS=Homo sapiens GN=ADAT1
Q9BUN1	MENT	Protein MENT OS=Homo sapiens GN=MENT
Q9BWP8	COLEC11	Collectin-11 OS=Homo sapiens GN=COLEC11
Q9BXB7	SPATA16	Spermatogenesis-associated protein 16 OS=Homo sapiens GN=SPATA16
Q9BXJ3	C1QTNF4	Complement C1q tumor necrosis factor-related protein 4 OS=Homo sapiens GN=C1QTNF4
Q9BXR6	CFHR5	Complement factor H-related protein 5 OS=Homo sapiens GN=CFHR5
Q9H1U4	MEGF9	Multiple epidermal growth factor-like domains protein 9 OS=Homo sapiens GN=MEGF9
Q9H4A9	DPEP2	Dipeptidase 2 OS=Homo sapiens GN=DPEP2
Q9H8L6	MMRN2	Multimerin-2 OS=Homo sapiens GN=MMRN2
Q9HBR0	SLC38A10	Putative sodium-coupled neutral amino acid transporter 10 OS=Homo sapiens GN=SLC38A10
Q9HBW9	ADGRL4	Adhesion G protein-coupled receptor L4 OS=Homo sapiens GN=ADGRL4
Q9HCB6	SPON1	Spondin-1 OS=Homo sapiens GN=SPON1
Q9HCL0	PCDH18	Protocadherin-18 OS=Homo sapiens GN=PCDH18
Q9HCU0	CD248	Endosialin OS=Homo sapiens GN=CD248
Q9HCY8	S100A14	Protein S100-A14 OS=Homo sapiens GN=S100A14
Q9NPH3	IL1RAP	Interleukin-1 receptor accessory protein OS=Homo sapiens GN=IL1RAP
Q9NPY3	CD93	Complement component C1q receptor OS=Homo sapiens GN=CD93
Q9NQ38	SPINK5	Serine protease inhibitor Kazal-type 5 OS=Homo sapiens GN=SPINK5
Q9NQW8	CNGB3	Cyclic nucleotide-gated cation channel beta-3 OS=Homo sapiens GN=CNGB3
Q9NS71	GKN1	Gastrokine-1 OS=Homo sapiens GN=GKN1
Q9NSC7	ST6GALNAC1	"Alpha-N-acetylgalactosaminide alpha-2,6-sialyltransferase 1 OS=Homo sapiens GN=ST6GALNAC1"
Q9NTU7	CBLN4	Cerebellin-4 OS=Homo sapiens GN=CBLN4
Q9NUC0	SERTAD4	SERTA domain-containing protein 4 OS=Homo sapiens GN=SERTAD4
Q9NVE4	CCDC87	Coiled-coil domain-containing protein 87 OS=Homo sapiens GN=CCDC87
Q9NY97	B3GNT2	"N-acetyllactosaminide beta-1,3-N-acetylglucosaminyltransferase 2 OS=Homo sapiens GN=B3GNT2"
Q9NZ08	ERAP1	Endoplasmic reticulum aminopeptidase 1 OS=Homo sapiens GN=ERAP1
Q9NZP8	C1RL	Complement C1r subcomponent-like protein OS=Homo sapiens GN=C1RL
Q9NZT1	CALML5	Calmodulin-like protein 5 OS=Homo sapiens GN=CALML5
Q9P232	CNTN3	Contactin-3 OS=Homo sapiens GN=CNTN3
Q9UBG0	MRC2	C-type mannose receptor 2 OS=Homo sapiens GN=MRC2
Q9UBQ6	EXTL2	Exostosin-like 2 OS=Homo sapiens GN=EXTL2
Q9UBR2	CTSZ	Cathepsin Z OS=Homo sapiens GN=CTSZ
Q9UBT6	POLK	DNA polymerase kappa OS=Homo sapiens GN=POLK
Q9UBX1	CTSF	Cathepsin F OS=Homo sapiens GN=CTSF
Q9UEU0	VTI1B	Vesicle transport through interaction with t-SNAREs homolog 1B OS=Homo sapiens GN=VTI1B
Q9UEW3	MARCO	Macrophage receptor MARCO OS=Homo sapiens GN=MARCO
Q9UGM5	FETUB	Fetuin-B OS=Homo sapiens GN=FETUB
Q9UHG3	PCYOX1	Prenylcysteine oxidase 1 OS=Homo sapiens GN=PCYOX1
Q9UJJ9	GNPTG	N-acetylglucosamine-1-phosphotransferase subunit gamma OS=Homo sapiens GN=GNPTG
Q9ULI3	HEG1	Protein HEG homolog 1 OS=Homo sapiens GN=HEG1
Q9UMX5	NENF	Neudesin OS=Homo sapiens GN=NENF
Q9UNW1	MINPP1	Multiple inositol polyphosphate phosphatase 1 OS=Homo sapiens GN=MINPP1
Q9UQ05	KCNH4	Potassium voltage-gated channel subfamily H member 4 OS=Homo sapiens GN=KCNH4
Q9Y279	VSIG4	V-set and immunoglobulin domain-containing protein 4 OS=Homo sapiens GN=VSIG4
Q9Y4D7	PLXND1	Plexin-D1 OS=Homo sapiens GN=PLXND1
Q9Y5C1	ANGPTL3	Angiopoietin-related protein 3 OS=Homo sapiens GN=ANGPTL3
Q9Y5Y7	LYVE1	Lymphatic vessel endothelial hyaluronic acid receptor 1 OS=Homo sapiens GN=LYVE1
Q9Y646	CPQ	Carboxypeptidase Q OS=Homo sapiens GN=CPQ
Q9Y6F9	WNT6	Protein Wnt-6 OS=Homo sapiens GN=WNT6
Q9Y6R7	FCGBP	IgGFc-binding protein OS=Homo sapiens GN=FCGBP
Q9Y6Z7	COLEC10	Collectin-10 OS=Homo sapiens GN=COLEC10
R4GMU1	H6PD	GDH/6PGL endoplasmic bifunctional protein OS=Homo sapiens GN=H6PD
S4R3U6	APLP1	Amyloid-like protein 1 (Fragment) OS=Homo sapiens GN=APLP1
S4R471	AMBP	Protein AMBP (Fragment) OS=Homo sapiens GN=AMBP
U3KPS5	TPI1	Triosephosphate isomerase (Fragment) OS=Homo sapiens GN=TPI1
U3KPZ0	TPI1	Triosephosphate isomerase (Fragment) OS=Homo sapiens GN=TPI1
U3KQE7	CTSS	Cathepsin S (Fragment) OS=Homo sapiens GN=CTSS
V9GYE7	CFHR2	Complement factor H-related protein 2 OS=Homo sapiens GN=CFHR2
V9GYG9	APOA2	Apolipoprotein A-II (Fragment) OS=Homo sapiens GN=APOA2
X6R8F3	LCN2	Neutrophil gelatinase-associated lipocalin OS=Homo sapiens GN=LCN2
X6RBG4	UMOD	Uromodulin OS=Homo sapiens GN=UMOD
